# Supplementary material for: Insights in the Development and Uses of Alternatives to Antibiotic Growth Promoters in Poultry and Swine Production
Source: Antibiotics (Basel). 2022 Jun 2;11(6):766. doi: 10.3390/antibiotics11060766 (PMC9219610; doi:10.3390/antibiotics11060766)
Supplement: Supplementary file 1 [file antibiotics-11-00766-s001.zip]

Archive with 1 entries (1 files):
- antibiotics-1708657-supplementary.pdf
